# Supplementary material for: Phylogenetic Placement of Isolates Within the Trans-Eurasian Clade A.Br.008/009 of Bacillus anthracis
Source: Microorganisms. 2019 Dec 12;7(12):689. doi: 10.3390/microorganisms7120689 (PMC6955976; doi:10.3390/microorganisms7120689)
Supplement: Supplementary file 1 [file microorganisms-07-00689-s001.zip]

Archive with 4 entries (4 files):
- Supplementary Table S4 MLVA_Data.xlsx
- Supplementary Table S1 Genome sequences accession numbers.xlsx
- Supplementary Table S2_SNP matrix.xlsx
- Supplementary Table S3_Primers.xlsx
